# Supplementary material for: Electrodeposition of Sn-Ru Alloys by Using Direct, Pulsed, and Pulsed Reverse Current for Decorative Applications
Source: Materials (Basel). 2024 Oct 31;17(21):5326. doi: 10.3390/ma17215326 (PMC11547184; doi:10.3390/ma17215326)
Supplement: Supplementary file 1 [file materials-17-05326-s001.zip]

Archive with 1 entries (1 files):
- materials-3221256-supplementary.pdf
